# Supplementary material for: Genomic Insights into Methicillin-Resistant Staphylococci and Mammaliicocci from Bulk Tank Milk of Dairy Farms in Serbia
Source: Antibiotics (Basel). 2023 Oct 11;12(10):1529. doi: 10.3390/antibiotics12101529 (PMC10604148; doi:10.3390/antibiotics12101529)
Supplement: Supplementary file 1 [file antibiotics-12-01529-s001.zip]

Archive with 1 entries (1 files):
- antibiotics-2641349-supplementary.xlsx
