# Supplementary material for: Genomic Insights into Methicillin-Resistant Staphylococci and Mammaliicocci from Bulk Tank Milk of Dairy Farms in Serbia
Source: Antibiotics (Basel). 2023 Oct 11;12(10):1529. doi: 10.3390/antibiotics12101529 (PMC10604148; doi:10.3390/antibiotics12101529)
Supplement: Supplementary file 1 [file antibiotics-12-01529-s001.zip › antibiotics-2641349-supplementary.xlsx]

## Sheet: Table S1_farm metadata
Table S1. Farm metadata. The designated farm order does not imply the order of farm sampling; MRS/MRM negative farms are listed first.
Farm code	Average daily milk yield per herd (L)	Herd size	Breed	Housing system	Milking system	Total bacterial count (log CFU/mL)	Somatic cell count (log/mL)
1	371	20	Holstein Friesian	Tie-stall	Pipeline	4.95424	5.21484
2	178	10	Simmental	Tie-stall	Pipeline	4.94448	5.39445
3	418	20.9	Holstein F Simmental	Tie-stall	Pipeline	4.59106	5.46538
4	347	17.35	Simmental	Tie-stall	Pipeline	4.30103	5.3483
5	132	6.6	Holstein F Simmental	Tie-stall	Pipeline	4.57978	5.549
6	331	16.55	Holstein Friesian	Tie-stall	Pipeline	5.26245	5.8657
7	592	29.6	Simmental	Tie-stall	Pipeline	4.73239	5.19033
8	165	9	Holstein Friesian	Tie-stall	Bucket	5.41497	5.55388
9	301	15.05	Holstein F Simmental	Tie-stall	Pipeline	4.32222	5.11394
10	241	12.05	Simmental	Tie-stall	Pipeline	5.05308	5
11	137	8	Holstein F Simmental	Tie-stall	Bucket	4.77815	5.90417
12	92	4.6	Holstein Friesian	Tie-stall	Bucket	4.77815	4.78533
13	393	19.65	Simmental	Tie-stall	Pipeline	4.27875	5.17026
14	101	5.05	Holstein Friesian	Tie-stall	Bucket	4.39794	5.54158
15	163	8.15	Holstein Friesian	Tie-stall	Bucket	4.17609	5.42975
16	89	4.45	Holstein Friesian	Tie-stall	Bucket	5.7007	5.93197
17	227	11.35	Holstein Friesian	Tie-stall	Pipeline	4.88649	5.44871
18	76	3.8	Holstein Friesian	Tie-stall	Bucket	4.87506	5.98408
19	236	11.8	Holstein Friesian	Tie-stall	Pipeline	4.93952	5.37107
20	80	4	Holstein Friesian	Tie-stall	Pipeline	5.7332	5.64345
21	244	12.2	Holstein Friesian	Tie-stall	Pipeline	4.50515	5.46982
22	735	36.75	Holstein Friesian	Tie-stall	Pipeline	4.57978	5.44716
23	223	11.15	Holstein Friesian	Tie-stall	Pipeline	5.19312	5.53275
24	78	5	Holstein F Simmental	Tie-stall	Bucket	3.90309	5.51322
25	189	9.45	Holstein Friesian	Tie-stall	Pipeline	5.44091	5.51587
26	1340	67	Simmental	Free-stall	Automatic (robotic)	5.13033	5.52114
27	68	4	Holstein Friesian	Tie-stall	Bucket	6.2531	6.25768
28	145	7.25	Holstein F Simmental	Tie-stall	Bucket	4.78533	5.26482
29	348	17.4	Holstein Friesian	Tie-stall	Pipeline	4.51851	5.19033
30	55	2.75	Holstein F Simmental	Tie-stall	Bucket	5.41162	5.51322
31	178	8.9	Holstein Friesian	Tie-stall	Bucket	6.09026	5.4014
32	48	2.4	Holstein Friesian	Tie-stall	Bucket	4.63347	5.38917
33	269	13.45	Holstein F Simmental	Tie-stall	Pipeline	5.29667	5.68305
34	74	3.7	Holstein F Simmental	Tie-stall	Bucket	4.69897	5.31387
35	184	9.2	Holstein Friesian	Tie-stall	Pipeline	5.9196	6.04922
36	284	14.2	Holstein Friesian	Tie-stall	Pipeline	4.74036	5.58771
37	160	8	Holstein Friesian	Tie-stall	Pipeline	4.79934	5.734
38	736	36.8	Holstein Friesian	Free-stall	Milking parlor	4.74036	5.73719
39	125	6.25	Holstein Friesian	Tie-stall	Pipeline	4.30103	5.55145
40	389	19.45	Holstein F Simmental	Tie-stall	Pipeline	4.86923	5.5832
41	75	5	Simmental	Tie-stall	Pipeline	4.62325	4.96379
42	150	9	Simmental	Tie-stall	Bucket	6.447	6.18639
43	430	26	Holstein F Simmental	Tie-stall	Pipeline	5.69984	5.61278
44	264	13	Simmental	Tie-stall	Pipeline	4.30103	5.35411
45	270	15	Simmental	Tie-stall	Pipeline	5.32015	5.35793
46	113	7	Simmental	Tie-stall	Pipeline	5.03743	5.49554
47	120	7	Simmental	Tie-stall	Pipeline	5.11727	5.1959
48	246	14	Holstein F Simmental	Tie-stall	Pipeline	4.89763	5.20412
49	70	5	Simmental	Tie-stall	Pipeline	5.55145	5.50651
50	240	14	Simmental	Tie-stall	Pipeline	5.37291	5.63448
51	100	7	Simmental	Tie-stall	Bucket	4.83885	5.52892
52	80	5	Simmental	Tie-stall	Bucket	4.81291	5.6149
53	140	10	Simmental	Tie-stall	Pipeline	5.2878	5.9154
54	70	5	Simmental	Tie-stall	Bucket	4.96848	5.47567
55	50	3	Simmental	Tie-stall	Bucket	5.29667	5.36173
56	203	10	Holstein Friesian	Tie-stall	Pipeline	5.40824	5.38202
57	240	13	Simmental	Tie-stall	Pipeline	5.09691	5.47857
58	328	15	Holstein F Simmental	Tie-stall	Pipeline	4.69897	5.07188
59	250	14	Simmental	Tie-stall	Pipeline	4.6902	5.31175
60	50	3	Simmental	Tie-stall	Bucket	5.06819	5.59988
61	180	11	Holstein F Simmental	Tie-stall	Pipeline	5.16435	5.3784
62	90	7	Simmental	Tie-stall	Pipeline	4.92942	5.45025
63	240	13	Holstein F Simmental	Tie-stall	Pipeline	4.92942	5.31175
64	370	17	Holstein Friesian	Tie-stall	Pipeline	4.66276	5.57749
65	130	7	Simmental	Tie-stall	Pipeline	4.85126	5.35603
66	220	12	Simmental	Tie-stall	Pipeline	5.03342	5.05308
67	225	12	Simmental	Tie-stall	Pipeline	4.61278	4.98227
68	168	9	Holstein Friesian	Tie-stall	Pipeline	5.53782	5.78247
69	60	5	Simmental	Tie-stall	Pipeline	4.82607	5.3032
70	260	14	Simmental	Tie-stall	Pipeline	4.51851	4.97313
71	80	7	Simmental	Tie-stall	Bucket	4.77815	6.11826
72	113	7	Holstein F Simmental	Tie-stall	Bucket	4.30103	5.49969
73	250	12	Simmental	Tie-stall	Bucket	4.53148	5.24797
74	1300	74	Simmental	Tie-stall	Milking parlor	4.62325	5.36361
75	100	7	Simmental	Tie-stall	Bucket	4.38021	5.20952
76	100	7	Simmental	Tie-stall	Bucket	5.32634	5.51587
77	140	8	Simmental	Tie-stall	Bucket	6.35276	5.86094
78	100	7	Holstein Friesian	Tie-stall	Pipeline	5.26007	5.79518
79	163	12	Holstein Friesian	Tie-stall	Bucket	5.73239	4.9345
80	100	8	Simmental	Tie-stall	Pipeline	4.44716	4.79239
81	31	6	Simmental	Tie-stall	Bucket	4.30103	5.4609
82	263	15	Holstein Friesian	Tie-stall	Pipeline	4.92428	5.47422
83	379	21	Holstein F Simmental	Tie-stall	Pipeline	5.00432	5.25768
84	225	16	Simmental	Tie-stall	Pipeline	5.26007	5.78176
85	258	12	Simmental	Tie-stall	Pipeline	4.716	5.33846
86	97	6	Simmental	Tie-stall	Bucket	5.77159	5.47857
87	120	7	Simmental	Tie-stall	Pipeline	6.01494	5.734
88	249	18	Simmental	Tie-stall	Pipeline	4.59106	4.70757
89	45	4	Holstein F Simmental	Tie-stall	Bucket	4.79239	5.47422
90	94	8	Simmental	Tie-stall	Pipeline	4.95424	5.08279
91	166	9	Simmental	Tie-stall	Pipeline	4.6721	5.99739
92	176	12	Simmental	Tie-stall	Bucket	4.83885	5.09342
93	126	7	Simmental	Tie-stall	Bucket	4.70757	5.38739
94	77	5	Holstein Friesian	Tie-stall	Pipeline	5.78032	5.63144
95	153	9	Simmental	Tie-stall	Pipeline	4.53148	5.3075
96	212	15	Holstein Friesian	Tie-stall	Pipeline	4.98677	5.53908
97	30	3	Simmental	Tie-stall	Bucket	6.40088	5.94645
98	408	21	Simmental	Tie-stall	Pipeline	4.54407	5.18184
99	160	9	Simmental	Tie-stall	Pipeline	5.07918	5.38382
100	234	14	Holstein Friesian	Tie-stall	Pipeline	5.17898	5.40312
101	170	9	Simmental	Tie-stall	Bucket	5.45332	5.49969
102	95	6	Simmental	Tie-stall	Bucket	5.26482	5.66276
103	200	10	Simmental	Tie-stall	Bucket	4.86923	5.3927
104	182	10	Simmental	Tie-stall	Bucket	5.10037	5.62325
105	100	7	Simmental	Tie-stall	Bucket	4.92942	5.33646
106	80	8	Simmental	Tie-stall	Bucket	4.69897	5.21748
107	220	11	Simmental	Tie-stall	Bucket	4.61278	5.24551
108	350	18	Simmental	Tie-stall	Bucket	4.74819	5
109	240	19	Simmental	Tie-stall	Pipeline	4.89763	5.29447
110	210	11	Simmental	Tie-stall	Bucket	4.73239	5.11059
111	130	8	Simmental	Tie-stall	Bucket	4.34242	4.90849
112	150	8	Simmental	Tie-stall	Bucket	4.62325	5.65706
113	200	9	Holstein F Simmental	Tie-stall	Bucket	4.51851	5.01703
114	150	10	Simmental	Tie-stall	Bucket	5.69897	5.33244
115	150	10	Simmental	Tie-stall	Bucket	4.41497	5.27875
116	320	15	Holstein F Simmental	Tie-stall	Bucket	5.06446	4.98677
117	310	19	Simmental	Tie-stall	Bucket	4.62325	5.59106
118	741	34	Holstein Friesian	Tie-stall	Bucket	4.49136	5.20683
119	1400	59	Holstein F Simmental	Tie-stall	Bucket	4.95424	5.27416
120	13064	505	Holstein Friesian	Free-stall	Milking parlor	4.54407	5.46835
121	140	10	Holstein Friesian	Tie-stall	Bucket	4.62325	5.5682
122	8100	295	Holstein Friesian	Tie-stall	Pipeline	4.49136	5.43775
123	2200	90	Holstein Friesian	Free-stall	Milking parlor	4.50515	5.07555
124	987	45	Holstein Friesian	Free-stall	Milking parlor	5.14301	5.37107
125	2140	77	Holstein F Simmental	Tie-stall	Milking parlor	4.54407	5.49554
126	8500	235	Holstein Friesian	Free-stall	Automatic (robotic)	4.32222	5.55509
127	380	20	Holstein F Simmental	Tie-stall	Pipeline	4.43136	5.47422
128	1750	53	Holstein Friesian	Tie-stall	Pipeline	4.39794	5.30963
129	900	35	Holstein F Simmental	Tie-stall	Bucket	4.38021	5.34242
130	538	35	Holstein Friesian	Tie-stall	Pipeline	4.51851	5.5092
131	670	34	Holstein Friesian	Free-stall	Milking parlor	5.29226	5.3032
132	550	28	Holstein Friesian	Tie-stall	Bucket	4.34242	5.617
133	400	32	Holstein Friesian	Tie-stall	Pipeline	4.44716	5.51983
134	430	27	Holstein Friesian	Tie-stall	Pipeline	4.57978	5.65896
135	881	48	Holstein F Simmental	Free-stall	Milking parlor	4.36173	5.21219
136	320	17	Holstein Friesian	Tie-stall	Pipeline	4.73239	5.12385
137	920	42	Holstein Friesian	Free-stall	Milking parlor	4.36173	5.52114
138	670	37	Holstein Friesian	Free-stall	Milking parlor	4.34242	5.3927
139	1220	52	Holstein Friesian	Tie-stall	Pipeline	4.32222	5.23045
140	350	26	Holstein F Simmental	Tie-stall	Bucket	4.85733	5.85733
141	560	23	Holstein Friesian	Tie-stall	Bucket	4.44716	5.53908
142	855	37	Holstein F Simmental	Tie-stall	Bucket	4.83885	4.81291
143	660	35	Holstein Friesian	Free-stall	Milking parlor	4.38021	5.38382
144	1700	60	Holstein Friesian	Free-stall	Milking parlor	4.59106	5.46982
145	680	32	Holstein Friesian	Tie-stall	Bucket	4.51851	5.29447
146	360	16	Holstein Friesian	Tie-stall	Bucket	4.38021	5.67025
147	505	45	Holstein Friesian	Free-stall	Milking parlor	4.51851	5.57403
148	720	41	Holstein F Simmental	Tie-stall	Pipeline	4.44716	5.44716
149	600	36	Holstein Friesian	Free-stall	Milking parlor	4.36173	5.7364
150	1692	68	Holstein Friesian	Free-stall	Pipeline	4.36173	5.54033
151	160	15	Holstein F Simmental	Tie-stall	Bucket	4.88649	5.30103
152	350	23	Holstein Friesian	Tie-stall	Pipeline	4.5563	5.68215
153	200	15	Holstein Friesian	Tie-stall	Bucket	4.38021	5.18752
154	1079	52	Holstein Friesian	Free-stall	Bucket	4.68124	4.83885
155	200	12	Holstein Friesian	Tie-stall	Bucket	4.39794	5.63043
156	450	21	Holstein Friesian	Tie-stall	Bucket	4.54407	5.32015
157	780	39	Holstein F Simmental	Tie-stall	Pipeline	4.41497	5.35411
158	850	35	Holstein Friesian	Tie-stall	Pipeline	4.75587	5.40654
159	230	17	Holstein Friesian	Tie-stall	Bucket	4.32222	5.30103
160	470	30	Simmental	Tie-stall	Bucket	4.39794	5.55751
161	420	25	Holstein F Simmental	Free-stall	Milking parlor	4.85126	5.49415
162	210	17	Simmental	Tie-stall	Bucket	4.43136	5.55751
163	280	15	Holstein Friesian	Tie-stall	Pipeline	4.87506	4.95904
164	500	23	Holstein F Simmental	Tie-stall	Pipeline	4.5563	5.44248
165	450	18	Simmental	Tie-stall	Pipeline	4.54407	5.14301
166	150	11	Simmental	Tie-stall	Bucket	5.34044	5.60314
167	920	42	Simmental	Free-stall	Milking parlor	4.72428	5.07918
168	160	11	Simmental	Tie-stall	Bucket	4.80618	5.59106
169	200	13	Simmental	Tie-stall	Bucket	4.5563	5.25042
170	250	15	Simmental	Tie-stall	Bucket	4.11394	5.33846
171	680	35	Simmental	Tie-stall	Pipeline	4.6902	5.30103
172	400	22	Simmental	Tie-stall	Milking parlor	3.95424	5.0607
173	90	10	Simmental	Tie-stall	Bucket	4.62325	5.29885
174	420	23	Simmental	Tie-stall	Pipeline	4.5563	5.27875
175	450	18	Simmental	Tie-stall	Bucket	4.39794	5.08636
176	400	19	Simmental	Tie-stall	Bucket	4.20412	5.1959
177	260	11	Simmental	Tie-stall	Bucket	4.30103	5.11727
178	130	10	Holstein F Simmental	Tie-stall	Bucket	5.71096	5.25285
179	300	14	Simmental	Tie-stall	Bucket	4.43136	5.18752
180	130	10	Simmental	Tie-stall	Pipeline	5.42651	5.49693
181	180	11	Simmental	Tie-stall	Bucket	4.25527	4.87506
182	580	25	Holstein F Simmental	Tie-stall	Pipeline	4.34242	4.75587
183	150	9	Simmental	Tie-stall	Pipeline	4.20412	5.18469
184	150	10	Simmental	Tie-stall	Bucket	4.79934	5.33846
185	170	12	Simmental	Tie-stall	Pipeline	4.80618	5.55267
186	200	11	Simmental	Tie-stall	Bucket	4.11394	5.27646
187	150	10	Simmental	Tie-stall	Bucket	4.47712	5.68574
188	600	31	Simmental	Tie-stall	Bucket	4.83251	5.25527
189	180	10	Simmental	Tie-stall	Bucket	5.00432	5.04532
190	260	14	Simmental	Tie-stall	Pipeline	4.41497	5.57519
191	140	9	Simmental	Tie-stall	Bucket	4.75587	4.93952
192	240	13	Simmental	Tie-stall	Bucket	4.63347	5.42488
193	260	12	Simmental	Tie-stall	Bucket	4.5682	5.15229
194	160	9	Simmental	Tie-stall	Bucket	4.54407	5.02938
195	230	10	Simmental	Tie-stall	Bucket	4.4624	5.38382
196	150	11	Simmental	Tie-stall	Bucket	5.08991	5.28556
197	110	8	Simmental	Tie-stall	Bucket	4.53148	5.26482
198	210	10	Simmental	Tie-stall	Bucket	5.02938	4.73239
199	190	12	Simmental	Tie-stall	Bucket	5.04139	5.51322
200	150	9	Simmental	Tie-stall	Bucket	4.91381	5.03743
201	140	8	Simmental	Tie-stall	Bucket	4.51851	5.47857
202	170	10	Simmental	Tie-stall	Bucket	5.20952	5.72916
203	400	16	Simmental	Tie-stall	Bucket	5.5563	5.54531
204	100	9	Simmental	Tie-stall	Bucket	4.74036	5.25042
205	350	13	Simmental	Tie-stall	Bucket	4.30103	5.0607
206	220	10	Simmental	Tie-stall	Bucket	4.53148	5.31175
207	150	12	Simmental	Tie-stall	Bucket	4.30103	5.37658
208	180	17	Simmental	Tie-stall	Bucket	4.94939	5.55145
209	60	4	Simmental	Tie-stall	Bucket	4.72428	5.5092
210	260	14	Simmental	Tie-stall	Bucket	4.88081	5.58771
211	85	8	Simmental	Tie-stall	Bucket	4.82607	5.32838
212	240	13	Simmental	Tie-stall	Pipeline	5.73239	6.05994
213	650	30	Simmental	Tie-stall	Pipeline	4.68124	5.11394
214	420	19	Holstein Friesian	Tie-stall	Pipeline	5.0607	5.45025
215	150	13	Holstein F Simmental	Tie-stall	Pipeline	4.65321	5.17026
216	140	10	Simmental	Tie-stall	Pipeline	4.87506	5.91381
217	120	11	Simmental	Tie-stall	Pipeline	5.18752	5.63849
218	150	14	Simmental	Tie-stall	Pipeline	4.5563	5.233
219	280	15	Simmental	Tie-stall	Pipeline	4.65321	5.34242
220	240	18	Simmental	Tie-stall	Pipeline	4.90849	5.96379
221	270	22	Holstein F Simmental	Tie-stall	Pipeline	5.65321	5.53148
222	160	12	Simmental	Tie-stall	Pipeline	5.44091	5.74115
223	350	18	Holstein F Simmental	Tie-stall	Pipeline	4.716	5.43136
224	260	18	Simmental	Tie-stall	Pipeline	5.19866	5.54654
225	120	10	Holstein Friesian	Tie-stall	Bucket	5.09691	6.24304
226	350	14	Holstein F Simmental	Tie-stall	Pipeline	5.41497	5.35218
227	120	10	Simmental	Tie-stall	Bucket	6.08991	5.34242
228	240	14	Holstein F Simmental	Tie-stall	Bucket	5.54158	5.18469
229	220	13	Simmental	Tie-stall	Bucket	4.92993	5.50515
230	120	10	Simmental	Tie-stall	Pipeline	5.79309	5.72428
231	150	11	Simmental	Tie-stall	Pipeline	5.32222	5.87506
232	330	21	Holstein Friesian	Tie-stall	Pipeline	4.54407	5.57978
233	220	11	Holstein Friesian	Tie-stall	Pipeline	5.41162	5.14613
234	250	18	Holstein F Simmental	Tie-stall	Pipeline	4.716	5.43933
235	350	20	Simmental	Tie-stall	Pipeline	5.62839	5.32222
236	130	12	Simmental	Tie-stall	Pipeline	6.05881	5.56937
237	110	12	Simmental	Tie-stall	Pipeline	4.79239	5.52504
238	340	18	Holstein Friesian	Tie-stall	Pipeline	4.61278	5.94939
239	620	25	Simmental	Tie-stall	Pipeline	5.50515	5.23045
240	430	20	Simmental	Tie-stall	Pipeline	5.14613	5.65321
241	290	13	Simmental	Tie-stall	Pipeline	5.43136	5.87216
242	723	36	Holstein Friesian	Tie-stall	Pipeline	4.80618	5.32634
243	521	26	Holstein Friesian	Tie-stall	Pipeline	4.53148	5.03342
244	255	13	Holstein Friesian	Tie-stall	Pipeline	4.77085	5.44716
245	363	18	Holstein Friesian	Tie-stall	Milking parlor	4.65321	5.3483
246	367	18	Simmental	Tie-stall	Pipeline	4.72428	5.54283
247	524	26	Simmental	Tie-stall	Pipeline	4.36173	5.38561
248	424	21	Holstein F Simmental	Tie-stall	Pipeline	4.60206	5.52114
249	87	5	Holstein Friesian	Tie-stall	Pipeline	5.36736	5.22272
250	156	7.8	Holstein Friesian	Tie-stall	Bucket	5.45788	5.80482
251	79	4	Simmental	Tie-stall	Bucket	5.36361	4.99123
252	79	4	Holstein F Simmental	Tie-stall	Pipeline	4.43136	5.65801
253	6210	305	Holstein Friesian	Free-stall	Automatic (robotic)	4.65321	5.29003
254	148	8	Holstein Friesian	Tie-stall	Bucket	4.97313	5.17898
255	215	12	Simmental	Tie-stall	Pipeline	4.94448	5.36361
256	50	3	Simmental	Tie-stall	Bucket	5.01284	4.76343
257	100	6	Simmental	Tie-stall	Pipeline	4.95904	5.62531
258	370	15	Holstein Friesian	Tie-stall	Pipeline	5.02119	5.2833
259	305	16	Simmental	Tie-stall	Pipeline	4.77815	5.16732
260	220	12	Simmental	Tie-stall	Pipeline	4.95424	5.73159
261	70	5	Simmental	Tie-stall	Pipeline	5.12057	5.24551
262	150	9	Simmental	Tie-stall	Bucket	4.43136	5.26245
263	264	13	Simmental	Tie-stall	Pipeline	5.01703	5.51851
264	183	10	Holstein Friesian	Tie-stall	Pipeline	4.74036	5.4183
265	230	12	Simmental	Tie-stall	Pipeline	4.5563	5.26951
266	45	3	Simmental	Tie-stall	Bucket	5.58659	5.09342
267	120	7	Simmental	Tie-stall	Bucket	4.83885	5.35984
268	50	3	Simmental	Tie-stall	Bucket	5.01284	4.76343
269	350	18	Simmental	Free-stall	Pipeline	4.65321	5.2014
270	90	5	Simmental	Tie-stall	Bucket	5.8055	4.89209
271	300	17	Simmental	Tie-stall	Pipeline	5.17319	5.64048
272	440	23	Holstein F Simmental	Tie-stall	Pipeline	4.69897	5.34439
273	190	10	Simmental	Tie-stall	Pipeline	4.79934	5.53403
274	48	3	Simmental	Tie-stall	Bucket	5.07555	5.83327
275	43	3	Simmental	Tie-stall	Bucket	4.79934	5.22531
276	87	6	Simmental	Tie-stall	Bucket	5.68753	5.32838
277	160	9	Simmental	Tie-stall	Bucket	5.3784	5.48144
278	246	17	Simmental	Tie-stall	Bucket	5.26482	5.41996
279	150	8	Simmental	Tie-stall	Bucket	5.2833	5.84942
280	86	5	Simmental	Tie-stall	Bucket	5.14922	5.32222
281	157	9	Holstein Friesian	Tie-stall	Pipeline	4.23045	5.22011
282	223	13	Simmental	Tie-stall	Pipeline	4.64345	5.24055
283	90	6	Holstein Friesian	Tie-stall	Bucket	5.05308	5.36549

## Sheet: Table S2_isolate metadata
Table S2. Isolate metadata. Values in brackets denote identification accuracy of VITEK methods. Here, WGS was used as a reference method for species identification.
Isolate ID	Species identification
	VITEK 2	MALDI-TOF VITEK MS	WGS	Origin (farm code)	Isolation year	NCBI SRA run accession number
MRS1	Staphylococcus saprophyticus (99.99 %)	Staphylococcus saprophyticus (99.9 %)	Staphylococcus saprophyticus	216	2019	SRR26046670
MRS2	Staphylococcus haemolyticuss (99.99 %)	Staphylococcus haemolyticus (99.9 %)	Staphylococcus haemolyticus	217	2019	SRR26046669
MRS3	Staphylococcus haemolyticus (97.16 %)	Staphylococcus haemolyticus (99.9 %)	Staphylococcus haemolyticus	218	2019	SRR26046658
MRS4	Staphylococcus haemolyticuss (99.66 %)	Staphylococcus haemolyticus (99.9 %)	Staphylococcus haemolyticus	219	2020	SRR26046647
MRS5	Staphylococcus haemolyticus (99.99 %)	Staphylococcus haemolyticus (99.9 %)	Staphylococcus haemolyticus	220	2019	SRR26046636
MRS6	Staphylococcus sciuri (72-99 %)	Staphylococcus sciuri (99.9 %)	Mammaliicoccus sciuri	221	2019	SRR26046625
MRS7	Staphylococcus haemolyticus (99.96 %)	Staphylococcus haemolyticus (99.9 %)	Staphylococcus haemolyticus	225	2020	SRR26046614
MRS8	Staphylococcus haemolyticus (99.96 %)	Staphylococcus haemolyticus (99.9 %)	Staphylococcus haemolyticus	226	2020	SRR26046603
MRS9	Staphylococcus haemolyticus (99 %)	Staphylococcus haemolyticus (99.9 %)	Staphylococcus haemolyticus	227	2020	SRR26046602
MRS10	Staphylococcus haemolyticus (97-99 %)	Staphylococcus haemolyticus (99.9 %)	Staphylococcus haemolyticus	228	2020	SRR26046601
MRS12	Staphylococcus haemolyticus (99.99 %)	Staphylococcus haemolyticus (99.9 %)	Staphylococcus haemolyticus	229	2020	SRR26046668
MRS13	Staphylococcus sciuri (99 %)	Staphylococcus sciuri (99.9 %)	Mammaliicoccus sciuri	230	2020	SRR26046667
MRS14	Staphylococcus sciuri (99 %)	Staphylococcus sciuri (99.9 %)	Mammaliicoccus sciuri	231	2020	SRR26046666
MRS17	Staphylococcus epidermidis (96-99.9 %)	Staphylococcus epidermidis (99.9 %)	Staphylococcus epidermidis	232	2020	SRR26046665
MRS18	Staphylococcus sciuri (99.99 %)	Staphylococcus sciuri (99.9 %)	Mammaliicoccus sciuri	233	2020	SRR26046664
MRS20	Staphylococcus epidermidis (99.4 %)	Staphylococcus epidermidis (99.9 %)	Mammaliicoccus fleurettii	234	2020	SRR26046663
MRS22	Staphylococcus epidermidis (98 %)	Staphylococcus epidermidis (99.9 %)	Staphylococcus epidermidis	235	2020	SRR26046662
MRS23	Staphylococcus haemolyticus (99.99 %)	Staphylococcus haemolyticus (99.9 %)	Staphylococcus haemolyticus	236	2020	SRR26046661
MRS24	Staphylococcus epidermidis (99.76 %)	Staphylococcus epidermidis (99.9 %)	Staphylococcus epidermidis	237	2020	SRR26046660
MRS25	NO ID (LOW DISCRIMINATION)	Staphylococcus epidermidis (99.9 %)	Mammaliicoccus fleurettii	238	2020	SRR26046659
MRS26	Staphylococcus epidermidis (99.4 %)	Staphylococcus epidermidis (99.9 %)	Staphylococcus epidermidis	239	2020	SRR26046657
MRS28	Staphylococcus sciuri (95 %)	Staphylococcus sciuri (99.9 %)	Mammaliicoccus sciuri	240	2020	SRR26046656
MRS29	Staphylococcus sciuri (99 %)	Staphylococcus sciuri (99.9 %)	Mammaliicoccus sciuri	241	2020	SRR26046655
MRS30	Staphylococcus sciuri (99 %)	Staphylococcus sciuri (99.9 %)	Mammaliicoccus sciuri	242	2020	SRR26046654
MRS31	Staphylococcus sciuri (99 %)	Staphylococcus sciuri (99.9 %)	Mammaliicoccus sciuri	243	2021	SRR26046653
MRS32	Staphylococcus epidermidis (94.3 %)	Staphylococcus epidermidis (99.9 %)	Staphylococcus epidermidis	244	2021	SRR26046652
MRS33	Staphylococcus haemolyticus (99.99 %)	Staphylococcus haemolyticus (99.9 %)	Staphylococcus haemolyticus	245	2021	SRR26046651
MRS34	Staphylococcus epidermidis (99.99 %)	Staphylococcus epidermidis (99.9 %)	Mammaliicoccus fleurettii	247	2021	SRR26046650
MRS35	Staphylococcus sciuri (99 %)	Staphylococcus sciuri (99.9 %)	Mammaliicoccus sciuri	249	2021	SRR26046649
MRS36a_Sf	NO ID (LOW DISCRIMINATION)	Staphylococcus epidermidis (97.3 %)	Mammaliicoccus fleurettii	250	2021	SRR26046648
MRS36a_Sh	Staphylococcus haemolyticus (99.94 %)	Staphylococcus haemolyticus (99.9 %)	Staphylococcus haemolyticus	250	2021	SRR26046646
MRS37	Staphylococcus epidermidis (99.99 %)	Staphylococcus epidermidis (99.9 %)	Staphylococcus epidermidis	251	2020	SRR26046645
MRS38	Staphylococcus epidermidis (99.99 %)	Staphylococcus epidermidis (99.9 %)	Staphylococcus epidermidis	252	2020	SRR26046644
MRS39	Staphylococcus sciuri (99 %)	Staphylococcus sciuri (99.9 %)	Mammaliicoccus sciuri	253	2020	SRR26046643
MRS40	Staphylococcus saprophyticus (98 %)	Staphylococcus saprophyticus (99.9 %)	Staphylococcus saprophyticus	254	2021	SRR26046642
MRS41	Staphylococcus saprophyticus (99.99 %)	Staphylococcus saprophyticus (99.9 %)	Staphylococcus saprophyticus	255	2021	SRR26046641
MRS42	Staphylococcus sciuri (98 %)	Staphylococcus sciuri (99.9 %)	Mammaliicoccus sciuri	256	2021	SRR26046640
MRS43	Staphylococcus epidermidis (99.99 %)	Staphylococcus epidermidis (99.9 %)	Staphylococcus epidermidis	257	2021	SRR26046639
MRS44	Staphylococcus lentus (91 %)	Staphylococcus lentus (99.9 %)	Mammaliicoccus lentus	258	2021	SRR26046638
MRS45	Staphylococcus vitulinus (99 %)	Staphylococcus sciuri (99.9 %)	Mammaliicoccus fleurettii	260	2021	SRR26046637
MRS46	Staphylococcus haemolyticus (99.9 %)	Staphylococcus haemolyticus (99.9 %)	Staphylococcus haemolyticus	262	2021	SRR26046635
MRS47	Staphylococcus haemolyticus (99 %)	Staphylococcus haemolyticus (99.9 %)	Staphylococcus haemolyticus	264	2021	SRR26046634
MRS48	Staphylococcus epidermidis (99.99 %)	Staphylococcus epidermidis (99.9 %)	Staphylococcus epidermidis	265	2021	SRR26046633
MRS49	Staphylococcus vitulinus (95 %)	Staphylococcus sciuri (99.9 %)	Mammaliicoccus fleurettii	266	2021	SRR26046632
MRS50	Staphylococcus lentus (99.6 %)	Staphylococcus lentus (99.9 %)	Mammaliicoccus lentus	267	2021	SRR26046631
MRS51	Staphylococcus epidermidis (97-99 %)	Staphylococcus epidermidis (99.9 %)	Staphylococcus epidermidis	268	2021	SRR26046630
MRS52	Staphylococcus sciuri (99 %)	Staphylococcus sciuri (99.9 %)	Mammaliicoccus sciuri	269	2021	SRR26046629
MRS53	Staphylococcus sciuri (99 %)	Staphylococcus sciuri (99.9 %)	Mammaliicoccus sciuri	270	2021	SRR26046628
MRS54	Staphylococcus haemolyticus (99 %)	Staphylococcus haemolyticus (99.9 %)	Staphylococcus haemolyticus	271	2021	SRR26046627
MRS55	Staphylococcus saprophyticus (99.8 %)	Staphylococcus saprophyticus (99.9 %)	Staphylococcus saprophyticus	272	2021	SRR26046626
MRS56	Staphylococcus sciuri (94 %)	Staphylococcus sciuri (99.9 %)	Mammaliicoccus sciuri	273	2021	SRR26046624
MRS57	Staphylococcus sciuri (90 %)	Staphylococcus sciuri (99.9 %)	Mammaliicoccus sciuri	274	2021	SRR26046623
MRS58	Staphylococcus haemolyticus (99 %)	Staphylococcus haemolyticus (99.9 %)	Staphylococcus haemolyticus	275	2021	SRR26046622
MRS59	Staphylococcus haemolyticus (99.4 %)	Staphylococcus haemolyticus (99.9 %)	Staphylococcus haemolyticus	276	2021	SRR26046621
MRS60	Staphylococcus sciuri (95 %)	Staphylococcus sciuri (99.9 %)	Mammaliicoccus sciuri	277	2021	SRR26046620
MRS61	Staphylococcus sciuri (99.9 %)	Staphylococcus sciuri (99.9 %)	Mammaliicoccus fleurettii	279	2021	SRR26046619
MRS62	Staphylococcus saprophyticus (99 %)	Staphylococcus saprophyticus (99.9 %)	Mammaliicoccus fleurettii	280	2021	SRR26046618
MRS63	Staphylococcus sciuri (97 %)	Staphylococcus sciuri (99.9 %)	Mammaliicoccus sciuri	281	2021	SRR26046617
MRS64	Staphylococcus saprophyticus (99 %)	Staphylococcus saprophyticus (99.9 %)	Staphylococcus saprophyticus	282	2021	SRR26046616
MRS65	Staphylococcus sciuri (99 %)	Staphylococcus sciuri (99.9 %)	Mammaliicoccus fleurettii	283	2021	SRR26046615
MRSA1	Staphylococcus aureus (99.99 %)	Staphylococcus aureus (99.9 %)	Staphylococcus aureus	222	2020	SRR26046613
MRSA2	Staphylococcus aureus (99.99 %)	Staphylococcus aureus (99.9 %)	Staphylococcus aureus	223	2020	SRR26046612
MRSA3	Staphylococcus aureus (99 %)	Staphylococcus aureus (99.9 %)	Staphylococcus aureus	224	2020	SRR26046611
MRSA4	Staphylococcus aureus (89 %)	Staphylococcus aureus (99.9 %)	Staphylococcus aureus	225	2020	SRR26046610
MRSA5	Staphylococcus aureus (99 %)	Staphylococcus aureus (99.9 %)	Staphylococcus aureus	246	2021	SRR26046609
MRSA6	Staphylococcus aureus (99 %)	Staphylococcus aureus (99.9 %)	Staphylococcus aureus	248	2021	SRR26046608
MRSA7	Staphylococcus aureus (99 %)	Staphylococcus aureus (99.9 %)	Staphylococcus aureus	259	2021	SRR26046607
MRSA8	Staphylococcus aureus (99 %)	Staphylococcus aureus (99.9 %)	Staphylococcus aureus	261	2021	SRR26046606
MRSA9	Staphylococcus aureus/intermedius (79 %/82 %)	Staphylococcus aureus (99.9 %)	Staphylococcus aureus	263	2021	SRR26046605
MRSA10	Staphylococcus intermedius (79 %)	Staphylococcus aureus (99.9 %)	Staphylococcus aureus	278	2021	SRR26046604

## Sheet: Table S3_cgMLST schemes
Table S3. cgMLST schemes. Basic characteristics of the ad-hoc (species-specific) cgMLST schemes are shown.
Species	No. of loci (wgMLST)	No. of paralogs	No. of missing loci	No. of loci in cgMLST scheme (100%)
M. fleurettii	2672	0	550	2122
M. sciuri	3771	6	1619	2146
M. lentus	2652	0	296	2356
S. aureus	2938	12	890	2036
S. epidermidis	2742	10	901	1831
S. haemolyticus	3057	4	1184	1869
S. saprophyticus	2806	0	717	2089

## Sheet: Table S4_strain charact.
Table S4. Strain characteristics. Column 'cgMLST cluster' denotes closely related isolates (≤ 24 allele differences) in the species-specific cgMLST minimum spanning tree. NA, not applicable; ND, not determined.
Isolate ID	WGS species identification	MLST ST	SCCmec	spa type	cgMLST cluster
MRSA1	Staphylococcus aureus	398	Vc(5C2&5)	t034	2
MRSA2	Staphylococcus aureus	398	Vc(5C2&5)	t034	2
MRSA3	Staphylococcus aureus	398	Vc(5C2&5)	t034	2
MRSA4	Staphylococcus aureus	398	V(5C2&5)	t034	ND
MRSA5	Staphylococcus aureus	7882 (CC1)	IVa	t127	1
MRSA6	Staphylococcus aureus	7882 (CC1)	IVa	t693	1
MRSA7	Staphylococcus aureus	398	Vc(5C2&5)	t034	ND
MRSA8	Staphylococcus aureus	398	Vc(5C2&5)	t034	ND
MRSA9	Staphylococcus aureus	152	V(5C2&5)	t355	ND
MRSA10	Staphylococcus aureus	7	V(5C2&5)	t091	ND
MRS1	Staphylococcus saprophyticus	NA	ND	ND	ND
MRS2	Staphylococcus haemolyticus	124	IX(1C2) or V(5C2)	ND	ND
MRS3	Staphylococcus haemolyticus	124	IX(1C2) or V(5C2)	ND	ND
MRS4	Staphylococcus haemolyticus	2	V(5C2&5)	ND	ND
MRS5	Staphylococcus haemolyticus	29	ND	ND	ND
MRS6	Mammaliicoccus sciuri	NA	ND	ND	ND
MRS7	Staphylococcus haemolyticus	25	V(5C2&5)	ND	ND
MRS8	Staphylococcus haemolyticus	NA	V(5C2)	ND	ND
MRS9	Staphylococcus haemolyticus	NA	V(5C2&5)	ND	ND
MRS10	Staphylococcus haemolyticus	42	V(5C2&5)	ND	ND
MRS12	Staphylococcus haemolyticus	NA	V(5C2&5)	ND	ND
MRS13	Mammaliicoccus sciuri	NA	ND	ND	5
MRS14	Mammaliicoccus sciuri	NA	ND	ND	5
MRS17	Staphylococcus epidermidis	NA	ND	ND	ND
MRS18	Mammaliicoccus sciuri	NA	ND	ND	5
MRS20	Mammaliicoccus fleurettii	NA	III(3A)	ND	4
MRS22	Staphylococcus epidermidis	NA	IVa(2B)	ND	ND
MRS23	Staphylococcus haemolyticus	NA	V(5C2&5)	ND	ND
MRS24	Staphylococcus epidermidis	NA	ND	ND	ND
MRS25	Mammaliicoccus fleurettii	NA	III(3A)	ND	4
MRS26	Staphylococcus epidermidis	NA	V(5C2)	ND	ND
MRS28	Mammaliicoccus sciuri	NA	ND	ND	ND
MRS29	Mammaliicoccus sciuri	NA	ND	ND	ND
MRS30	Mammaliicoccus sciuri	NA	ND	ND	ND
MRS31	Mammaliicoccus sciuri	NA	ND	ND	ND
MRS32	Staphylococcus epidermidis	59	IV(2B&5)	ND	ND
MRS33	Staphylococcus haemolyticus	NA	V(5C2&5)	ND	ND
MRS34	Mammaliicoccus fleurettii	NA	ND	ND	3
MRS35	Mammaliicoccus sciuri	NA	ND	ND	ND
MRS36a_Sf	Mammaliicoccus fleurettii	NA	ND	ND	3
MRS36a_Sh	Staphylococcus haemolyticus	25	V(5C2&5)	ND	ND
MRS37	Staphylococcus epidermidis	81	IVa(2B)	ND	ND
MRS38	Staphylococcus epidermidis	252	VI(4B)	ND	ND
MRS39	Mammaliicoccus sciuri	NA	ND	ND	ND
MRS40	Staphylococcus saprophyticus	NA	ND	ND	ND
MRS41	Staphylococcus saprophyticus	NA	ND	ND	ND
MRS42	Mammaliicoccus sciuri	NA	ND	ND	ND
MRS43	Staphylococcus epidermidis	NA	V(5C2)	ND	ND
MRS44	Mammaliicoccus lentus	NA	III(3A)	ND	ND
MRS45	Mammaliicoccus fleurettii	NA	ND	ND	3
MRS46	Staphylococcus haemolyticus	25	V(5C2&5)	ND	ND
MRS47	Staphylococcus haemolyticus	NA	V(5C2&5)	ND	ND
MRS48	Staphylococcus epidermidis	172	IV(2B&5)	ND	ND
MRS49	Mammaliicoccus fleurettii	NA	ND	ND	ND
MRS50	Mammaliicoccus lentus	NA	III(3A)	ND	ND
MRS51	Staphylococcus epidermidis	1094	V(5C2)	ND	ND
MRS52	Mammaliicoccus sciuri	NA	III(3A)	ND	ND
MRS53	Mammaliicoccus sciuri	NA	ND	ND	ND
MRS54	Staphylococcus haemolyticus	3	V(5C2&5)	ND	ND
MRS55	Staphylococcus saprophyticus	NA	III(3A)	ND	ND
MRS56	Mammaliicoccus sciuri	NA	III(3A)	ND	ND
MRS57	Mammaliicoccus sciuri	NA	III(3A)	ND	ND
MRS58	Staphylococcus haemolyticus	NA	V(5C2&5)	ND	ND
MRS59	Staphylococcus haemolyticus	25	V(5C2&5)	ND	ND
MRS60	Mammaliicoccus sciuri	NA	III(3A)	ND	ND
MRS61	Mammaliicoccus fleurettii	NA	III(3A)	ND	4
MRS62	Mammaliicoccus fleurettii	NA	III(3A)	ND	4
MRS63	Mammaliicoccus sciuri	NA	III(3A)	ND	ND
MRS64	Staphylococcus saprophyticus	NA	ND	ND	ND
MRS65	Mammaliicoccus fleurettii	NA	ND	ND	ND

## Sheet: Table S5_virulence genes
Table S5. Presence/absence profiles of virulence genes. Gene presence is indicated with a plus sign, gene absence with a minus sign. Genes with < 100% coverage and < 100 % identity are indicated in gray.
Isolate ID	WGS species identification	aur	edinB	hlgA	hlgB	hlgC	lukD	lukE	lukF-PV	lukS-PV	sak	scn	sea	seh	sep	splA	splB	splE	ACME (arginine catabolic mobile element)
MRSA1	Staphylococcus aureus	-	-	+	+	+	-	-	-	-	+	+	+	-	-	-	-	-	-
MRSA2	Staphylococcus aureus	+	-	+	+	+	-	-	-	-	-	-	-	-	-	-	-	-	-
MRSA3	Staphylococcus aureus	+	-	+	+	+	-	-	-	-	-	-	-	-	-	-	-	-	-
MRSA4	Staphylococcus aureus	+	-	+	+	+	-	-	-	-	+	+	+	-	-	-	-	-	-
MRSA5	Staphylococcus aureus	+	-	+	+	+	+	+	-	-	+	+	-	+	-	+	+	-	-
MRSA6	Staphylococcus aureus	+	-	+	+	+	+	+	-	-	+	+	-	+	-	+	+	-	-
MRSA7	Staphylococcus aureus	+	-	+	+	+	-	-	-	-	-	-	-	-	-	-	-	-	-
MRSA8	Staphylococcus aureus	+	-	+	+	+	-	-	-	-	+	+	-	-	-	-	-	-	-
MRSA9	Staphylococcus aureus	+	+	+	+	-	-	-	+	+	-	-	-	-	-	-	-	-	-
MRSA10	Staphylococcus aureus	+	-	+	+	+	+	+	-	-	+	+	-	-	+	+	+	+	-
MRS1	Staphylococcus saprophyticus	-	-	-	-	-	-	-	-	-	-	-	-	-	-	-	-	-	-
MRS2	Staphylococcus haematolyticus	-	-	-	-	-	-	-	-	-	-	-	-	-	-	-	-	-	-
MRS3	Staphylococcus haematolyticus	-	-	-	-	-	-	-	-	-	-	-	-	-	-	-	-	-	-
MRS4	Staphylococcus haematolyticus	-	-	-	-	-	-	-	-	-	-	-	-	-	-	-	-	-	-
MRS5	Staphylococcus haematolyticus	-	-	-	-	-	-	-	-	-	-	-	-	-	-	-	-	-	-
MRS6	Mammaliicoccus sciuri	-	-	-	-	-	-	-	-	-	-	-	-	-	-	-	-	-	-
MRS7	Staphylococcus haematolyticus	-	-	-	-	-	-	-	-	-	-	-	-	-	-	-	-	-	-
MRS8	Staphylococcus haematolyticus	-	-	-	-	-	-	-	-	-	-	-	-	-	-	-	-	-	-
MRS9	Staphylococcus haematolyticus	-	-	-	-	-	-	-	-	-	-	-	-	-	-	-	-	-	-
MRS10	Staphylococcus haematolyticus	-	-	-	-	-	-	-	-	-	-	-	-	-	-	-	-	-	-
MRS12	Staphylococcus haematolyticus	-	-	-	-	-	-	-	-	-	-	-	-	-	-	-	-	-	-
MRS13	Mammaliicoccus sciuri	-	-	-	-	-	-	-	-	-	-	-	-	-	-	-	-	-	-
MRS14	Mammaliicoccus sciuri	-	-	-	-	-	-	-	-	-	-	-	-	-	-	-	-	-	-
MRS17	Staphylococcus epidermidis	-	-	-	-	-	-	-	-	-	-	-	-	-	-	-	-	-	-
MRS18	Mammaliicoccus sciuri	-	-	-	-	-	-	-	-	-	-	-	-	-	-	-	-	-	-
MRS20	M. fleurettii	-	-	-	-	-	-	-	-	-	-	-	-	-	-	-	-	-	-
MRS22	Staphylococcus epidermidis	-	-	-	-	-	-	-	-	-	-	-	-	-	-	-	-	-	+
MRS23	Staphylococcus haemolyticus	-	-	-	-	-	-	-	-	-	-	-	-	-	-	-	-	-	-
MRS24	Staphylococcus epidermidis	-	-	-	-	-	-	-	-	-	-	-	-	-	-	-	-	-	-
MRS25	M. fleurettii	-	-	-	-	-	-	-	-	-	-	-	-	-	-	-	-	-	-
MRS26	Staphylococcus epidermidis	-	-	-	-	-	-	-	-	-	-	-	-	-	-	-	-	-	+
MRS28	Mammaliicoccus sciuri	-	-	-	-	-	-	-	-	-	-	-	-	-	-	-	-	-	-
MRS29	Mammaliicoccus sciuri	-	-	-	-	-	-	-	-	-	-	-	-	-	-	-	-	-	-
MRS30	Mammaliicoccus sciuri	-	-	-	-	-	-	-	-	-	-	-	-	-	-	-	-	-	-
MRS31	Mammaliicoccus sciuri	-	-	-	-	-	-	-	-	-	-	-	-	-	-	-	-	-	-
MRS32	Staphylococcus epidermidis	-	-	-	-	-	-	-	-	-	-	-	-	-	-	-	-	-	+
MRS33	Staphylococcus haemolyticus	-	-	-	-	-	-	-	-	-	-	-	-	-	-	-	-	-	-
MRS34	M. fleurettii	-	-	-	-	-	-	-	-	-	-	-	-	-	-	-	-	-	-
MRS35	Mammaliicoccus sciuri	-	-	-	-	-	-	-	-	-	-	-	-	-	-	-	-	-	-
MRS36a_Sf	M. fleurettii	-	-	-	-	-	-	-	-	-	-	-	-	-	-	-	-	-	-
MRS36a_Sh	S. haemolyticus	-	-	-	-	-	-	-	-	-	-	-	-	-	-	-	-	-	-
MRS37	Staphylococcus epidermidis	-	-	-	-	-	-	-	-	-	-	-	-	-	-	-	-	-	-
MRS38	Staphylococcus epidermidis	-	-	-	-	-	-	-	-	-	-	-	-	-	-	-	-	-	-
MRS39	Mammaliicoccus sciuri	-	-	-	-	-	-	-	-	-	-	-	-	-	-	-	-	-	-
MRS40	Staphylococcus saprophyticus	-	-	-	-	-	-	-	-	-	-	-	-	-	-	-	-	-	-
MRS41	Staphylococcus saprophyticus	-	-	-	-	-	-	-	-	-	-	-	-	-	-	-	-	-	-
MRS42	Mammaliicoccus sciuri	-	-	-	-	-	-	-	-	-	-	-	-	-	-	-	-	-	-
MRS43	Staphylococcus epidermidis	-	-	-	-	-	-	-	-	-	-	-	-	-	-	-	-	-	+
MRS44	Mammaliicoccus lentus	-	-	-	-	-	-	-	-	-	-	-	-	-	-	-	-	-	-
MRS45	M. fleurettii	-	-	-	-	-	-	-	-	-	-	-	-	-	-	-	-	-	-
MRS46	Staphylococcus haemolyticus	-	-	-	-	-	-	-	-	-	-	-	-	-	-	-	-	-	-
MRS47	Staphylococcus haemolyticus	-	-	-	-	-	-	-	-	-	-	-	-	-	-	-	-	-	-
MRS48	Staphylococcus epidermidis	-	-	-	-	-	-	-	-	-	-	-	-	-	-	-	-	-	+
MRS49	M. fleurettii	-	-	-	-	-	-	-	-	-	-	-	-	-	-	-	-	-	-
MRS50	Mammaliicoccus lentus	-	-	-	-	-	-	-	-	-	-	-	-	-	-	-	-	-	-
MRS51	Staphylococcus epidermidis	-	-	-	-	-	-	-	-	-	-	-	-	-	-	-	-	-	-
MRS52	Mammaliicoccus sciuri	-	-	-	-	-	-	-	-	-	-	-	-	-	-	-	-	-	-
MRS53	Mammaliicoccus sciuri	-	-	-	-	-	-	-	-	-	-	-	-	-	-	-	-	-	-
MRS54	Staphylococcus haemolyticus	-	-	-	-	-	-	-	-	-	-	-	-	-	-	-	-	-	-
MRS55	Staphylococcus saprophyticus	-	-	-	-	-	-	-	-	-	-	-	-	-	-	-	-	-	-
MRS56	Mammaliicoccus sciuri	-	-	-	-	-	-	-	-	-	-	-	-	-	-	-	-	-	-
MRS57	Mammaliicoccus sciuri	-	-	-	-	-	-	-	-	-	-	-	-	-	-	-	-	-	-
MRS58	Staphylococcus haemolyticus	-	-	-	-	-	-	-	-	-	-	-	-	-	-	-	-	-	-
MRS59	Staphylococcus haemolyticus	-	-	-	-	-	-	-	-	-	-	-	-	-	-	-	-	-	-
MRS60	S. sciuri	-	-	-	-	-	-	-	-	-	-	-	-	-	-	-	-	-	-
MRS61	M. fleurettii	-	-	-	-	-	-	-	-	-	-	-	-	-	-	-	-	-	-
MRS62	M. fleurettii	-	-	-	-	-	-	-	-	-	-	-	-	-	-	-	-	-	-
MRS63	Mammaliicoccus sciuri	-	-	-	-	-	-	-	-	-	-	-	-	-	-	-	-	-	-
MRS64	Staphylococcus saprophyticus	-	-	-	-	-	-	-	-	-	-	-	-	-	-	-	-	-	-
MRS65	M. fleurettii	-	-	-	-	-	-	-	-	-	-	-	-	-	-	-	-	-	-

## Sheet: Table S6_AMR staphylococci
Table S6. Presence/absence profiles of antimicrobial resistance genes and resistance-associated mutations (staphylococci). Gene presence is indicated with a plus sign, gene absence with a minus sign. Genes with < 100% coverage and < 100 % identity are indicated in gray.
		MLS group			aminoglycosides				tetracyclines		beta-lactams		folic acid antagonists: trimethoprim	phenicols	quinolones
Isolate ID	WGS species identification	erm(C)	lsa(E)	lnu(B)	aph(3')-III	ant(6)-Ia	aadD	aac(6')-aph(2'')	tet(K)	tet(M)	mecA	blaZ	dfrG	fexA	grlA S80Y	gyrA S84L
MRSA1	Staphylococcus aureus	-	+	+	-	+	+	-	+	+	+	+	+	-	+	+
MRSA2	Staphylococcus aureus	-	+	+	-	+	+	-	+	+	+	+	+	-	+	+
MRSA3	Staphylococcus aureus	-	+	+	-	+	+	-	+	+	+	+	+	-	+	+
MRSA4	Staphylococcus aureus	-	+	+	-	+	+	-	+	+	+	-	+	-	+	+
MRSA5	Staphylococcus aureus	+	-	-	+	+	-	-	+	-	+	+	-	-	-	-
MRSA6	Staphylococcus aureus	+	-	-	+	+	-	-	+	-	+	+	-	-	-	-
MRSA7	Staphylococcus aureus	-	+	+	-	+	+	+	+	+	+	+	+	+	+	+
MRSA8	Staphylococcus aureus	+	+	+	-	+	+	-	+	+	+	+	+	+	+	+
MRSA9	Staphylococcus aureus	-	-	-	-	-	-	+	-	-	+	+	-	-	-	-
MRSA10	Staphylococcus aureus	-	-	-	-	-	-	+	-	-	+	+	-	-	-	-
		beta-lactams		fosfomycin	aminoglycosides					MLS group			tetracyclines	fusidic acid		folic acid antagonists: trimethoprim
Isolate ID	WGS species identification	mecA	blaZ	fosB	bleO	aadD	aac(6')-aph(2'')	aph(3')-III	ant(6)-Ia	msr(A)	mph(C)	erm(C)	tet(K)	fusB	fusC	dfrG
MRS17	Staphylococcus epidermidis	+	+	+	+	+	-	-	-	+	+	-	+	+	-	-
MRS22	Staphylococcus epidermidis	+	+	+	-	-	+	-	-	-	-	-	+	-	-	-
MRS24	Staphylococcus epidermidis	+	+	+	-	-	-	-	-	-	-	-	-	-	-	-
MRS26	Staphylococcus epidermidis	+	+	+	-	-	-	+	+	+	+	-	+	-	-	-
MRS32	Staphylococcus epidermidis	+	+	+	-	-	-	-	-	-	-	+	-	-	-	+
MRS37	Staphylococcus epidermidis	+	+	+	-	-	+	-	-	-	-	-	-	-	+	-
MRS38	Staphylococcus epidermidis	+	+	+	-	-	+	-	-	-	-	-	-	-	-	-
MRS43	Staphylococcus epidermidis	+	+	+	-	-	-	+	+	+	+	-	+	-	-	-
MRS48	Staphylococcus epidermidis	+	+	+	-	-	-	-	-	-	-	-	+	-	-	-
MRS51	Staphylococcus epidermidis	+	+	+	-	-	-	+	+	+	+	-	+	-	-	-
		beta-lactams		MLS group						tetracyclines	aminoglycosides			fusidic acid		folic acid antagonists: trimethoprim	fosfomycin
Isolate ID	WGS species identification	mecA	blaZ	msr(A)	mph(C)	vga(A)	vga(A)LC	lnu(A)	erm(C)	tet(K)	aph(3')-III	ant(6)-Ia	aac(6')-aph(2'')	fusC	fusB	dfrG	fosB
MRS2	Staphylococcus haemolyticus	+	+	+	+	-	-	-	-	+	+	+	-	-	-	-	-
MRS3	Staphylococcus haemolyticus	+	+	+	+	-	-	-	-	-	-	-	-	-	-	-	-
MRS4	Staphylococcus haemolyticus	+	+	+	+	-	-	-	-	+	+	+	+	-	-	-	-
MRS5	Staphylococcus haemolyticus	+	+	+	+	-	+	-	-	-	+	+	+	-	+	-	+
MRS7	Staphylococcus haemolyticus	+	+	+	+	-	-	-	-	+	+	+	+	+	-	-	-
MRS8	Staphylococcus haemolyticus	+	+	+	-	-	-	-	-	-	-	-	+	-	-	-	-
MRS9	Staphylococcus haemolyticus	+	+	-	-	-	-	-	-	-	-	-	+	+	-	+	-
MRS10	Staphylococcus haemolyticus	+	+	+	-	+	-	+	-	-	-	-	+	-	-	+	-
MRS12	Staphylococcus haemolyticus	+	+	+	+	-	-	-	+	+	+	+	+	-	-	+	-
MRS23	Staphylococcus haemolyticus	+	+	-	-	-	-	-	-	-	-	-	+	+	-	+	-
MRS33	Staphylococcus haemolyticus	+	+	+	+	-	-	+	-	-	-	-	-	-	-	-	-
MRS36a_Sh	Staphylococcus haemolyticus	+	+	+	+	-	-	-	-	+	+	+	+	+	-	-	-
MRS46	Staphylococcus haemolyticus	+	+	+	+	-	-	-	-	+	+	+	+	+	-	-	-
MRS47	Staphylococcus haemolyticus	+	+	-	-	-	-	-	+	+	+	+	-	+	-	-	-
MRS54	Staphylococcus haemolyticus	+	+	+	+	-	-	-	-	+	+	+	+	-	+	+	-
MRS58	Staphylococcus haemolyticus	+	+	-	-	-	-	-	+	-	-	-	+	+	-	+	-
MRS59	Staphylococcus haemolyticus	+	+	+	+	-	-	-	+	+	+	+	+	+	-	-	-
		beta-lactams	tetracyclines	aminoglycosides	MLS group				folic acid antagonists: trimethoprim	fosfomycin
Isolate ID	WGS species identification	mecA	tet(K)	str	erm(C)	msr(A)	mph(C)	lnu(A)	dfrG	fosB
MRS1	Staphylococcus saprophyticus	+	+	+	-	-	-	-	-	-
MRS40	Staphylococcus saprophyticus	+	+	-	+	-	-	+	-	-
MRS41	Staphylococcus saprophyticus	+	-	+	-	-	-	-	+	+
MRS55	Staphylococcus saprophyticus	+	-	-	-	+	+	+	-	-
MRS64	Staphylococcus saprophyticus	+	+	-	-	+	+	+	-	-

## Sheet: Table S7_AMR mammaliicocci
Table S7. Presence/absence profiles of antimicrobial resistance genes (mammaliicocci). Gene presence is indicated with a plus sign, gene absence with a minus sign. Genes with < 100% coverage and < 100 % identity are indicated in gray.
		beta-lactams	MLS group
Isolate ID	WGS species identification	mecA	lnu(A)
MRS20	Mammaliicoccus fleurettii	+	+
MRS25	Mammaliicoccus fleurettii	+	-
MRS34	Mammaliicoccus fleurettii	+	-
MRS36a_Sf	Mammaliicoccus fleurettii	+	-
MRS45	Mammaliicoccus fleurettii	+	-
MRS49	Mammaliicoccus fleurettii	+	-
MRS6+	Mammaliicoccus fleurettii	+	-
MRS62	Mammaliicoccus fleurettii	+	-
MRS65	Mammaliicoccus fleurettii	+	-
		beta-lactams			MLS group		aminoglycosides			folic acid antagonists: trimethoprim		tetracyclines			phenicoles
Isolate ID	WGS species identification	mecA	mecA1	blaZ	sal(A)	erm(B)	aadD	aac(6')-aph(2'')	str	dfrD	dfrK	tet(M)	tet(L)	tet(K)	fexA
MRS6	Mammaliicoccus sciuri	+	+	-	+	-	-	-	-	-	-	-	-	-	-
MRS13	Mammaliicoccus sciuri	+	+	-	+	-	-	-	-	-	-	-	-	-	-
MRS14	Mammaliicoccus sciuri	+	+	-	+	-	-	-	-	-	-	-	-	-	-
MRS18	Mammaliicoccus sciuri	+	+	-	+	-	-	-	-	-	-	-	-	-	-
MRS28	Mammaliicoccus sciuri	+	+	-	+	-	-	-	-	-	-	-	-	-	-
MRS29	Mammaliicoccus sciuri	+	+	-	+	-	-	-	-	-	-	-	-	-	-
MRS30	Mammaliicoccus sciuri	+	+	-	+	-	-	-	-	-	-	-	-	-	-
MRS31	Mammaliicoccus sciuri	+	+	-	+	-	-	-	-	-	-	-	-	-	-
MRS35	Mammaliicoccus sciuri	+	+	-	+	-	-	-	-	-	-	-	-	-	-
MRS39	Mammaliicoccus sciuri	+	+	-	+	-	-	-	-	-	-	-	-	-	-
MRS42	Mammaliicoccus sciuri	+	+	-	+	-	-	-	-	-	-	-	-	-	-
MRS52	Mammaliicoccus sciuri	+	+	-	+	+	+	+	+	-	+	+	+	-	-
MRS53	Mammaliicoccus sciuri	+	+	-	+	-	-	-	-	-	-	-	-	-	-
MRS56	Mammaliicoccus sciuri	+	+	-	+	+	-	+	+	+	-	-	-	-	+
MRS57	Mammaliicoccus sciuri	+	+	-	+	+	-	+	+	+	-	-	-	+	+
MRS60	Mammaliicoccus sciuri	+	+	+	+	-	+	-	+	-	-	-	+	-	-
MRS63	Mammaliicoccus sciuri	+	+	-	+	+	+	+	+	-	+	+	+	-	-
		beta-lactams	MLS group			tetracyclines	fosfomycin	aminoglycosides		phenicols		folic acid antagonists: trimethoprim
Isolate ID	WGS species identification	mecA	mph(C)	lnu(A)	erm(B)	tet(K)	fosD	str	aac(6')-aph(2'')	fexA	cat(pC221)	dfrG
MRS44	Mammaliicoccus lentus	+	+	+	+	+	+	+	+	+	-	+
MRS50	Mammaliicoccus lentus	+	+	-	-	-	-	-	+	-	+	-
